# Supplementary material for: A Further Comment on ‘Large-Scale Cognitive GWAS Meta-Analysis Reveals Tissue-Specific Neural Expression and Potential Nootropic Drug Targets’ by Lam et al
Source: Twin Res Hum Genet. 2018 Oct 8;21(6):538–45. doi: 10.1017/thg.2018.55 (PMC6390408; doi:10.1017/thg.2018.55)
Supplement: Supplementary file 1 [file S1832427418000555sup001.xlsx]

## Sheet: Lam_ed_overlap
Supplementary Table 1. Showing the 82 genomewide significant lead SNPs identified by Lam et al. (2017) as well as the same SNPs level of association for both education and for cognitive ability.
Showing the 82 lead SNPs identified by Lam et al. (2017) using MTAG.									Education from Lee et al. (2018)						Cognitive ability from Davies et al. (2018)
SNP	Genomic.Locus from Lam et al	Chromosome	Position	Effect allele Lam et al.	Noneffect allele Lam et al.	Lam et al. MTAG Z	Lam et al. MTAG P		Effect allele Lee et al.	Noneffect allele Lee et al.	Lee et al. Education Beta	Lee et al. Education SE	Lee et al. Education P		Effect allele Davies et al.	Noneffect allele Davies et al.	Cognitive ability Davies et al. P	Zscore
rs10798880	1	1	32097088	T	G	6.14331	8.08217e-10		T	G	0.008	0.002	4.63e-06		T	G	5.52e-11	6.556
rs12744310	2	1	41773502	T	C	-6.39758	1.57861e-10		T	C	-0.016	0.002	1.43e-16		T	C	2.65e-14	-7.614
rs2842188	3	1	44014280	T	C	6.56562	5.1817e-11		T	C	0.017	0.002	2.18e-24		T	C	1.157e-06	4.863
rs6674176	3	1	44379957	A	G	6.03891	1.55157e-09		A	G	0.016	0.002	2.87e-13		A	G	5.926e-06	4.529
rs34305371	4	1	72733610	A	G	8.10314	4.44089e-16		A	G	0.029	0.003	2.27e-25		A	G	1.377e-09	6.058
rs17526367	4	1	72756049	T	C	-7.26992	3.59712e-13		T	C	-0.016	0.002	5.91e-17		T	C	8.839e-11	-6.486
rs10874938	5	1	96175936	A	T	5.92429	3.13656e-09		A	T	0.012	0.002	3.51e-13		A	T	9.294e-14	7.451
rs72737821	6	1	98581337	A	T	6.29223	3.12929e-10		A	T	0.012	0.002	5.5e-11		A	T	0.0002002	3.719
rs2152924	7	1	110011701	A	G	-6.34859	2.17294e-10		A	G	-0.012	0.002	2.83e-11		A	G	1.06e-06	-4.88
rs11588857	8	1	204587047	A	G	5.96702	2.41621e-09		A	G	0.021	0.002	2.99e-26		A	G	0.001189	3.241
rs12569232	9	1	211553064	C	G	-5.62129	1.89533e-08		C	G	-0.008	0.002	0.000107		C	G	0.0008091	-3.35
rs6429422	10	1	243472801	T	G	5.87993	4.10431e-09		T	G	0.014	0.002	1.39e-15		T	G	0.05925	1.886
rs2163048	11	2	57225631	A	G	5.67934	1.35213e-08		A	G	0.008	0.002	2.23e-06		A	G	0.001101	3.263
rs7581162	12	2	60704484	A	T	-7.28494	3.21743e-13		A	T	-0.015	0.002	1.12e-19		A	T	5.227e-06	-4.555
rs34795510	13	2	100608840	T	C	6.68513	2.30713e-11		T	C	0.031	0.004	4.55e-14		T	C	6.262e-09	5.81
rs13018640	13	2	100821545	T	C	-8.23373	2.22045e-16		T	C	-0.019	0.002	7.2e-31		T	C	5.891e-09	-5.82
rs10175405	13	2	101319712	T	G	5.54659	2.91293e-08		T	G	0.009	0.002	1.52e-08		T	G	1.314e-06	4.838
rs10191758	14	2	144263280	A	G	-7.68542	1.53211e-14		A	G	-0.016	0.002	9.58e-21		A	G	6.824e-09	-5.795
rs10185725	15	2	155463709	T	C	-5.75646	8.58941e-09		T	C	-0.011	0.002	9.74e-12		T	C	0.003551	-2.915
rs13425585	16	2	157487273	C	G	-6.10316	1.03991e-09		C	G	-0.01	0.002	2.91e-09		C	G	4.448e-10	-6.237
rs7309	17	2	162092640	A	G	-6.49133	8.50819e-11		A	G	-0.016	0.002	1.68e-22		A	G	4.822e-08	-5.458
rs2268894	18	2	162856148	T	C	6.48059	9.13623e-11		T	C	0.011	0.002	6.06e-12		T	C	7.236e-09	5.785
rs992005	19	2	199504765	C	G	5.72658	1.02478e-08		C	G	0.014	0.002	6.66e-19		C	G	0.0006923	3.393
rs748832	20	3	16851202	A	G	6.55067	5.72813e-11		A	G	0.011	0.002	1.27e-10		A	G	4.454e-07	5.048
rs6801153	21	3	24113697	T	C	-5.71016	1.1287e-08		T	C	-0.006	0.002	0.00238		T	C	7.322e-10	-6.159
rs13096357	22	3	48675856	A	C	5.91253	3.36896e-09		A	C	0.018	0.003	9.79e-12		A	C	0.004808	2.82
rs2172252	22	3	49678307	A	T	-8.21997	2.22045e-16		A	T	-0.026	0.002	2.57e-50		A	T	1.166e-12	-7.109
rs2014004	22	3	50175940	A	G	-7.24102	4.45421e-13		A	G	-0.019	0.002	3.51e-25		A	G	4.128e-09	-5.879
rs55736314	23	3	71586293	C	G	-5.90621	3.50066e-09		C	G	-0.014	0.002	1.63e-16		C	G	6.85e-06	-4.498
rs9809213	24	3	72353932	A	G	-6.11447	9.6876e-10		A	G	-0.01	0.002	9.52e-07		A	G	0.003019	-2.966
rs7610266	25	3	127109622	A	G	5.93822	2.88138e-09		A	G	0.006	0.002	0.000227		A	G	0.002107	3.075
rs2295499	26	4	2717690	T	C	-5.49988	3.80058e-08		T	C	-0.008	0.002	4.53e-07		T	C	2.12e-05	-4.252
rs11726786	27	4	106120756	T	G	6.89786	5.27933e-12		T	G	0.012	0.002	1.1e-13		T	G	8.071e-13	7.16
rs2081651	28	4	159862820	A	G	-5.52672	3.26276e-08		A	G	-0.013	0.002	2.98e-14		A	G	0.0002863	-3.627
rs141729694	29	5	87999371	T	C	6.2955	3.06415e-10		T	C	0.023	0.003	1.48e-13		T	C	1.04e-09	6.103
rs254779	29	5	88019629	T	C	7.11361	1.13043e-12		T	C	0.018	0.002	9.55e-29		T	C	2.84e-13	7.302
rs382784	30	5	113916923	T	C	-5.53414	3.12756e-08		T	C	-0.013	0.002	1.12e-13		T	C	0.0004212	-3.526
rs9503598	31	6	3446263	A	G	6.02574	1.6834e-09		A	G	0.01	0.002	3.13e-10		A	G	2.053e-06	4.748
rs6569077	32	6	98212409	T	C	6.12064	9.32031e-10		T	C	0.012	0.002	2.22e-12		T	C	7.405e-05	3.963
rs1933721	32	6	98313223	C	G	-8.14072	4.44089e-16		C	G	-0.021	0.002	1.42e-37		C	G	1.385e-11	-6.759
rs17814604	32	6	98585502	A	G	-6.72213	1.79086e-11		A	G	-0.014	0.002	1.3e-15		A	G	1.38e-11	-6.76
rs9384679	33	6	108864419	T	C	-7.79524	6.43929e-15		T	C	-0.009	0.002	4.88e-08		T	C	2.661e-15	-7.906
rs215600	34	7	32333642	A	G	6.99851	2.58682e-12		A	G	0.011	0.002	5.91e-11		A	G	0.0002229	3.692
rs12671937	35	7	92654365	A	G	5.65086	1.59649e-08		A	G	0.012	0.002	1.65e-12		A	G	0.0001579	3.778
rs12707116	36	7	133424909	T	C	-7.12002	1.07914e-12		T	C	-0.009	0.002	1.36e-08		T	C	1.586e-08	-5.652
rs2721173	37	8	145744429	T	C	-5.89944	3.64745e-09		T	C	-0.01	0.002	3.39e-10		T	C	3.606e-06	-4.633
rs1330158	38	9	23388155	A	G	7.17604	7.17648e-13		A	G	0.018	0.002	2.88e-25		A	G	6.803e-09	5.796
rs1105307	39	9	72046040	A	G	-6.46229	1.03131e-10		A	G	-0.011	0.002	1.67e-09		A	G	2.69e-05	-4.198
rs6477493	40	9	99253082	T	C	5.88044	4.09173e-09		T	C	0.011	0.002	1.31e-07		T	C	4.673e-06	4.579
rs10818606	41	9	124618386	T	C	-5.8005	6.61189e-09		T	C	-0.013	0.002	2.65e-16		T	C	0.09719	-1.659
rs7044246	42	9	134866271	T	C	5.61913	1.91921e-08		T	C	0.014	0.002	9.8e-16		T	C	0.0001744	3.754
rs7896518	43	10	65104500	A	G	-6.61866	3.62459e-11		A	G	-0.013	0.002	1.6e-16		A	G	6.001e-05	-4.013
rs73344830	44	10	103816828	A	G	5.92614	3.10133e-09		A	G	0.016	0.002	1.96e-23		A	G	4.629e-10	6.231
rs10786662	44	10	103989812	C	G	-7.29964	2.88436e-13		C	G	-0.013	0.002	2.03e-16		C	G	9.602e-11	-6.473
rs1947988	45	10	106947006	T	C	-5.70646	1.15349e-08		T	C	-0.008	0.002	1.9e-05		T	C	0.0001446	-3.8
rs1783803	46	11	90452370	A	T	6.07124	1.26928e-09		A	T	0.01	0.002	1.78e-09		A	T	3.323e-05	4.15
rs644799	47	11	95564259	A	G	-6.01075	1.84667e-09		A	G	-0.014	0.002	4.35e-16		A	G	7.919e-06	-4.467
rs7313259	48	12	14628773	T	C	5.87763	4.16184e-09		T	C	0.012	0.002	2.3e-14		T	C	0.0278	2.2
rs1054442	49	12	49389320	A	C	-6.12526	9.05384e-10		A	C	-0.014	0.002	8.41e-16		A	C	1.358e-10	-6.421
rs2456973	50	12	56416928	A	C	-5.73361	9.83142e-09		A	C	-0.017	0.002	2.99e-22		A	C	4.739e-07	-5.037
rs10732573	51	12	123743883	C	G	-6.74843	1.49456e-11		C	G	-0.021	0.002	1.19e-28		C	G	2.43e-05	-4.221
rs8002014	52	13	58358159	A	G	-6.67987	2.39151e-11		A	G	-0.023	0.002	3.93e-37		A	G	0.0001568	-3.78
rs6492539	53	13	92025779	T	C	5.69909	1.20445e-08		T	C	0.012	0.002	8.47e-08		T	C	0.001616	3.153
rs2252003	54	13	106635351	T	C	-6.67307	2.50513e-11		T	C	-0.008	0.002	8.44e-06		T	C	2.597e-07	-5.151
rs8005677	55	14	23376678	T	C	-5.74737	9.06444e-09		T	C	-0.013	0.002	5.5e-15		T	C	0.01332	-2.475
rs9788566	56	14	29650365	A	G	5.6759	1.37959e-08		A	G	0.019	0.002	1.65e-15		A	G	4.682e-05	4.071
rs974471	56	14	29685328	A	G	-5.65831	1.52872e-08		A	G	-0.014	0.002	1.85e-13		A	G	0.001332	-3.209
rs10149470	57	14	104017953	A	G	-5.98235	2.19937e-09		A	G	-0.007	0.002	4.5e-05		A	G	5.646e-07	-5.003
rs2289328	58	15	40705417	A	G	-5.52222	3.34734e-08		A	G	-0.006	0.002	0.00419		A	G	1.895e-08	-5.621
rs281302	59	15	47686662	A	G	-5.60937	2.03065e-08		A	G	-0.011	0.002	9.83e-11		A	G	0.01798	-2.366
rs12914495	60	15	65979792	A	G	-6.37164	1.87022e-10		A	G	-0.014	0.002	1.29e-10		A	G	9.735e-05	-3.897
rs867371	61	15	82438346	A	T	6.43	1.27601e-10		A	T	0.005	0.002	0.00235		A	T	1.642e-05	4.309
rs8062405	62	16	28837906	A	G	7.55739	4.10783e-14		A	G	0.016	0.002	1.46e-21		A	G	1.704e-13	7.37
rs17563986	63	17	43991272	A	G	6.90479	5.02776e-12		NA	NA	NA	NA	NA		A	G	3.838e-06	4.62
rs3809912	64	18	12947462	T	C	5.78959	7.05591e-09		T	C	0.008	0.002	6.8e-06		T	C	0.0001243	3.837
rs12967828	65	18	36129451	A	T	-6.81689	9.30345e-12		A	T	-0.011	0.002	4.98e-08		A	T	0.01696	-2.388
rs1431196	66	18	50832102	A	G	6.54585	5.91562e-11		A	G	0.012	0.002	4.77e-14		A	G	1.571e-09	6.037
rs12151248	67	19	13212025	T	C	-5.91945	3.23015e-09		T	C	-0.015	0.003	6.75e-09		T	C	6.32e-05	-4.001
rs2426132	68	20	47723127	C	G	6.49252	8.4414e-11		C	G	0.009	0.002	2.68e-08		C	G	2.964e-13	7.296
rs141979783	68	20	47788775	T	C	5.70829	1.14116e-08		T	C	0.019	0.004	1.79e-06		T	C	0.01907	2.344
rs132575	69	22	39982721	A	G	-5.62538	1.85097e-08		A	G	-0.01	0.002	1.48e-09		A	G	1.375e-05	-4.348
rs8138460	70	22	51103692	A	G	-5.71248	1.11344e-08		A	G	-0.014	0.002	9.41e-18		A	G	0.003183	-2.949
